# Supplementary material for: Multiparametric 18F-FDG PET/MRI-Based Radiomics for Prediction of Pathological Complete Response to Neoadjuvant Chemotherapy in Breast Cancer
Source: Cancers (Basel). 2022 Mar 29;14(7):1727. doi: 10.3390/cancers14071727 (PMC8996836; doi:10.3390/cancers14071727)
Supplement: Supplementary file 1 [file cancers-14-01727-s001.zip]

Archive with 1 entries (1 files):
- cancers-1619941-supplementary.pdf
